# Supplementary material for: Finite element simulation and clinical follow-up of lumbar spine biomechanics with dynamic fixations
Source: PLoS One. 2017 Nov 29;12(11):e0188328. doi: 10.1371/journal.pone.0188328 (PMC5706716; doi:10.1371/journal.pone.0188328)
Supplement: S1 Fig — (A) DYNESYS. (B) DIAM. (ZIP) [file pone.0188328.s001.zip]

Archive with 1 entries (1 files):
- S1a_and_S1b_Figs.tif
